# Supplementary material for: Investigating the genetic causality between periodontitis and intracranial aneurysms: A 2-sample Mendelian randomization study
Source: Medicine (Baltimore). 2025 Nov 28;104(48):e46386. doi: 10.1097/MD.0000000000046386 (PMC12662415; doi:10.1097/MD.0000000000046386)
Supplement: Supplementary file 1 [file medi-104-e46386-s001.xlsx]

## Sheet: Table S1
	exposure	outcome	id.exposure	id.outcome	samplesize	SNP	b	se	p
1	Periodontitis	uIA	Periodontitis	uIA	NA	rs117297252	-0.299594	0.259986	0.249178
2	Periodontitis	uIA	Periodontitis	uIA	NA	rs12148089	-0.154658	0.275864	0.575048
3	Periodontitis	uIA	Periodontitis	uIA	NA	rs12420943	-0.29867	0.236138	0.20594
4	Periodontitis	uIA	Periodontitis	uIA	NA	rs13235046	0.184095	0.307387	0.549239
5	Periodontitis	uIA	Periodontitis	uIA	NA	rs16921506	0.205944	0.281124	0.463818
6	Periodontitis	uIA	Periodontitis	uIA	NA	rs2110684	0.204485	0.294945	0.488122
7	Periodontitis	uIA	Periodontitis	uIA	NA	rs35849028	0.134079	0.241812	0.579252
8	Periodontitis	uIA	Periodontitis	uIA	NA	rs4689498	-0.0358635	0.326431	0.912516
9	Periodontitis	uIA	Periodontitis	uIA	NA	rs515817	0.265693	0.327717	0.417516
10	Periodontitis	uIA	Periodontitis	uIA	NA	rs56164556	0.158695	0.306421	0.604528
11	Periodontitis	uIA	Periodontitis	uIA	NA	rs6033675	0.129195	0.320503	0.686874
12	Periodontitis	uIA	Periodontitis	uIA	NA	rs67745435	0.226181	0.318101	0.477062
13	Periodontitis	uIA	Periodontitis	uIA	NA	rs74611700	0.257312	0.313378	0.411595
14	Periodontitis	uIA	Periodontitis	uIA	NA	rs7584686	0.0759636	0.334382	0.820287
15	Periodontitis	uIA	Periodontitis	uIA	NA	rs7623078	-0.249162	0.324734	0.442914
16	Periodontitis	uIA	Periodontitis	uIA	NA	rs76439874	0.279202	0.320241	0.383291
17	Periodontitis	uIA	Periodontitis	uIA	NA	rs935752	-0.0110103	0.310647	0.971726
18	Periodontitis	uIA	Periodontitis	uIA	NA	rs9685105	-0.294709	0.276124	0.285833
19	Periodontitis	uIA	Periodontitis	uIA	NA	All - Inverse variance weighted	0.0209935	0.0692536	0.761784
20	Periodontitis	uIA	Periodontitis	uIA	NA	All - MR Egger	0.0317807	0.17769	0.860297
1	Periodontitis	SAH	Periodontitis	SAH	NA	rs117297252	-0.192284	0.172249	0.264289
2	Periodontitis	SAH	Periodontitis	SAH	NA	rs12148089	-0.252593	0.200232	0.207128
3	Periodontitis	SAH	Periodontitis	SAH	NA	rs13235046	0.185784	0.218999	0.396255
4	Periodontitis	SAH	Periodontitis	SAH	NA	rs16921506	-0.00188421	0.214046	0.992976
5	Periodontitis	SAH	Periodontitis	SAH	NA	rs2110684	0.406689	0.234132	0.0823849
6	Periodontitis	SAH	Periodontitis	SAH	NA	rs515817	0.103374	0.262174	0.693363
7	Periodontitis	SAH	Periodontitis	SAH	NA	rs56164556	-0.124324	0.245722	0.61289
8	Periodontitis	SAH	Periodontitis	SAH	NA	rs67745435	-0.344881	0.247895	0.164152
9	Periodontitis	SAH	Periodontitis	SAH	NA	rs74611700	0.131441	0.22835	0.564879
10	Periodontitis	SAH	Periodontitis	SAH	NA	rs7584686	-0.0482759	0.264808	0.855343
11	Periodontitis	SAH	Periodontitis	SAH	NA	rs76439874	-0.252964	0.253636	0.318596
12	Periodontitis	SAH	Periodontitis	SAH	NA	rs935752	-0.0739261	0.247731	0.765388
13	Periodontitis	SAH	Periodontitis	SAH	NA	rs9685105	0.00730135	0.223023	0.973883
14	Periodontitis	SAH	Periodontitis	SAH	NA	All - Inverse variance weighted	-0.0430169	0.0629527	0.494404
15	Periodontitis	SAH	Periodontitis	SAH	NA	All - MR Egger	-0.181187	0.169109	0.306927

## Sheet: Table S2
	exposure	outcome	id.exposure	id.outcome	samplesize	SNP	b	se	p
1	uIA	Periodontitis	uIA	Periodontitis	NA	rs10087339	0.0342356	0.189931	0.856954
2	uIA	Periodontitis	uIA	Periodontitis	NA	rs10893077	0.0224072	0.148043	0.879695
3	uIA	Periodontitis	uIA	Periodontitis	NA	rs11152952	-0.116256	0.224979	0.605335
4	uIA	Periodontitis	uIA	Periodontitis	NA	rs111583684	0.160336	0.206902	0.438376
5	uIA	Periodontitis	uIA	Periodontitis	NA	rs11188858	0.174282	0.254677	0.49377
6	uIA	Periodontitis	uIA	Periodontitis	NA	rs11215269	-0.0499701	0.184798	0.786849
7	uIA	Periodontitis	uIA	Periodontitis	NA	rs112750372	-0.0226769	0.166242	0.891498
8	uIA	Periodontitis	uIA	Periodontitis	NA	rs11646044	0.115758	0.152734	0.448506
9	uIA	Periodontitis	uIA	Periodontitis	NA	rs11662668	-0.124321	0.176539	0.4813
10	uIA	Periodontitis	uIA	Periodontitis	NA	rs12662915	0.0981366	0.191252	0.607862
11	uIA	Periodontitis	uIA	Periodontitis	NA	rs12884377	-0.178423	0.191534	0.351571
12	uIA	Periodontitis	uIA	Periodontitis	NA	rs13031474	-0.0887825	0.183276	0.628089
13	uIA	Periodontitis	uIA	Periodontitis	NA	rs13335455	-0.181526	0.247215	0.462776
14	uIA	Periodontitis	uIA	Periodontitis	NA	rs1374426	-0.118342	0.142322	0.405689
15	uIA	Periodontitis	uIA	Periodontitis	NA	rs151352	0.158042	0.190321	0.406313
16	uIA	Periodontitis	uIA	Periodontitis	NA	rs1537373	0.0331986	0.159936	0.835561
17	uIA	Periodontitis	uIA	Periodontitis	NA	rs16907140	-0.161115	0.165005	0.328852
18	uIA	Periodontitis	uIA	Periodontitis	NA	rs16951345	0.0413862	0.325355	0.898779
19	uIA	Periodontitis	uIA	Periodontitis	NA	rs16966249	-0.246596	0.252079	0.327952
20	uIA	Periodontitis	uIA	Periodontitis	NA	rs17095647	-0.00373784	0.148552	0.979926
21	uIA	Periodontitis	uIA	Periodontitis	NA	rs1821567	-0.206274	0.169329	0.223154
22	uIA	Periodontitis	uIA	Periodontitis	NA	rs1933530	0.144539	0.167968	0.389507
23	uIA	Periodontitis	uIA	Periodontitis	NA	rs1998891	-0.128976	0.206065	0.53138
24	uIA	Periodontitis	uIA	Periodontitis	NA	rs2051203	-0.287496	0.208752	0.168445
25	uIA	Periodontitis	uIA	Periodontitis	NA	rs2213774	-0.0258933	0.188857	0.890948
26	uIA	Periodontitis	uIA	Periodontitis	NA	rs2417658	-0.26485	0.168003	0.114919
27	uIA	Periodontitis	uIA	Periodontitis	NA	rs2959795	0.0393251	0.218017	0.856857
28	uIA	Periodontitis	uIA	Periodontitis	NA	rs4705938	0.140751	0.220238	0.522766
29	uIA	Periodontitis	uIA	Periodontitis	NA	rs56343649	0.380478	0.153696	0.0133044
30	uIA	Periodontitis	uIA	Periodontitis	NA	rs571138	0.00735064	0.161048	0.963595
31	uIA	Periodontitis	uIA	Periodontitis	NA	rs59418161	-0.189998	0.195219	0.330426
32	uIA	Periodontitis	uIA	Periodontitis	NA	rs62349022	-0.0633339	0.155457	0.683711
33	uIA	Periodontitis	uIA	Periodontitis	NA	rs6798962	-0.149673	0.245305	0.541761
34	uIA	Periodontitis	uIA	Periodontitis	NA	rs6851402	-0.0753857	0.181928	0.678602
35	uIA	Periodontitis	uIA	Periodontitis	NA	rs6921263	0.27904	0.192979	0.14819
36	uIA	Periodontitis	uIA	Periodontitis	NA	rs7154705	-0.0048005	0.216085	0.982276
37	uIA	Periodontitis	uIA	Periodontitis	NA	rs72705377	0.0328742	0.106792	0.758208
38	uIA	Periodontitis	uIA	Periodontitis	NA	rs73132879	-0.021674	0.156368	0.889759
39	uIA	Periodontitis	uIA	Periodontitis	NA	rs73349742	-0.0900101	0.306431	0.768959
40	uIA	Periodontitis	uIA	Periodontitis	NA	rs76192105	-0.0075351	0.186096	0.967702
41	uIA	Periodontitis	uIA	Periodontitis	NA	rs76594536	0.233658	0.207535	0.26022
42	uIA	Periodontitis	uIA	Periodontitis	NA	rs7681650	-0.206062	0.214074	0.335763
43	uIA	Periodontitis	uIA	Periodontitis	NA	rs77028772	0.0522092	0.172947	0.762744
44	uIA	Periodontitis	uIA	Periodontitis	NA	rs7728861	0.0138284	0.160131	0.931183
45	uIA	Periodontitis	uIA	Periodontitis	NA	rs79252520	0.121621	0.217489	0.576023
46	uIA	Periodontitis	uIA	Periodontitis	NA	rs893176	0.0636019	0.167749	0.704577
47	uIA	Periodontitis	uIA	Periodontitis	NA	rs897358	0.00246229	0.223329	0.991203
48	uIA	Periodontitis	uIA	Periodontitis	NA	All - Inverse variance weighted	-0.00738587	0.0264982	0.780452
49	uIA	Periodontitis	uIA	Periodontitis	NA	All - MR Egger	0.0598524	0.0766297	0.438857
1	sah	Periodontitis	sah	Periodontitis	NA	rs10506666	0.382961	0.282678	0.175495
2	sah	Periodontitis	sah	Periodontitis	NA	rs10519203	-0.232603	0.259336	0.369763
3	sah	Periodontitis	sah	Periodontitis	NA	rs10754328	0.202424	0.2392	0.397411
4	sah	Periodontitis	sah	Periodontitis	NA	rs10910479	-0.085241	0.229288	0.710069
5	sah	Periodontitis	sah	Periodontitis	NA	rs112221618	-0.15958	0.22415	0.476506
6	sah	Periodontitis	sah	Periodontitis	NA	rs1147940	0.155301	0.250824	0.535808
7	sah	Periodontitis	sah	Periodontitis	NA	rs11505316	-0.19869	0.258503	0.442119
8	sah	Periodontitis	sah	Periodontitis	NA	rs11623591	0.248803	0.274918	0.365461
9	sah	Periodontitis	sah	Periodontitis	NA	rs11661542	-0.101483	0.157894	0.520397
10	sah	Periodontitis	sah	Periodontitis	NA	rs117958980	0.0691024	0.332001	0.83512
11	sah	Periodontitis	sah	Periodontitis	NA	rs12125513	-0.00163492	0.220986	0.994097
12	sah	Periodontitis	sah	Periodontitis	NA	rs1249089	0.0861025	0.238841	0.718473
13	sah	Periodontitis	sah	Periodontitis	NA	rs12542315	-0.048925	0.275444	0.85902
14	sah	Periodontitis	sah	Periodontitis	NA	rs12864863	-0.375086	0.225626	0.0964284
15	sah	Periodontitis	sah	Periodontitis	NA	rs1537373	0.0317991	0.153193	0.835561
16	sah	Periodontitis	sah	Periodontitis	NA	rs1709638	0.033118	0.26431	0.900286
17	sah	Periodontitis	sah	Periodontitis	NA	rs17764067	-0.0711198	0.200294	0.722531
18	sah	Periodontitis	sah	Periodontitis	NA	rs1896857	0.274046	0.226085	0.225459
19	sah	Periodontitis	sah	Periodontitis	NA	rs1898216	0.086562	0.242006	0.720579
20	sah	Periodontitis	sah	Periodontitis	NA	rs2111485	-0.317938	0.266122	0.232201
21	sah	Periodontitis	sah	Periodontitis	NA	rs2121362	0.0695906	0.243451	0.774993
22	sah	Periodontitis	sah	Periodontitis	NA	rs243091	0.259353	0.2497	0.298964
23	sah	Periodontitis	sah	Periodontitis	NA	rs2451428	0.458376	0.251289	0.0681377
24	sah	Periodontitis	sah	Periodontitis	NA	rs2646050	-0.251742	0.333422	0.450234
25	sah	Periodontitis	sah	Periodontitis	NA	rs28403987	0.248792	0.242079	0.304075
26	sah	Periodontitis	sah	Periodontitis	NA	rs28678269	0.0758255	0.235354	0.747319
27	sah	Periodontitis	sah	Periodontitis	NA	rs2903657	0.254614	0.218913	0.244796
28	sah	Periodontitis	sah	Periodontitis	NA	rs2966982	-0.3739	0.244049	0.125506
29	sah	Periodontitis	sah	Periodontitis	NA	rs3135017	-0.302466	0.216031	0.161483
30	sah	Periodontitis	sah	Periodontitis	NA	rs3135017	-0.302466	0.216031	0.161483
31	sah	Periodontitis	sah	Periodontitis	NA	rs39713	-0.0073889	0.252874	0.976689
32	sah	Periodontitis	sah	Periodontitis	NA	rs4148734	0.341372	0.290717	0.240298
33	sah	Periodontitis	sah	Periodontitis	NA	rs4705938	0.164246	0.257002	0.522766
34	sah	Periodontitis	sah	Periodontitis	NA	rs4814863	-0.374835	0.288446	0.193773
35	sah	Periodontitis	sah	Periodontitis	NA	rs58159602	0.192318	0.328151	0.557831
36	sah	Periodontitis	sah	Periodontitis	NA	rs60988498	-0.228269	0.312413	0.464983
37	sah	Periodontitis	sah	Periodontitis	NA	rs619824	0.303949	0.23654	0.1988
38	sah	Periodontitis	sah	Periodontitis	NA	rs62343027	-0.0299005	0.258567	0.907938
39	sah	Periodontitis	sah	Periodontitis	NA	rs62516550	0.0311268	0.199024	0.87572
40	sah	Periodontitis	sah	Periodontitis	NA	rs6436555	0.00144125	0.237411	0.995156
41	sah	Periodontitis	sah	Periodontitis	NA	rs6841581	0.120453	0.166605	0.469687
42	sah	Periodontitis	sah	Periodontitis	NA	rs7083628	-0.0208738	0.291215	0.942858
43	sah	Periodontitis	sah	Periodontitis	NA	rs7137731	0.0479151	0.195352	0.806243
44	sah	Periodontitis	sah	Periodontitis	NA	rs7334986	0.116922	0.283593	0.68013
45	sah	Periodontitis	sah	Periodontitis	NA	rs7543680	0.0867261	0.274343	0.751909
46	sah	Periodontitis	sah	Periodontitis	NA	rs7630027	-0.0344151	0.211915	0.87099
47	sah	Periodontitis	sah	Periodontitis	NA	rs79780963	0.124563	0.206107	0.545604
48	sah	Periodontitis	sah	Periodontitis	NA	rs80128295	-0.091198	0.271236	0.736697
49	sah	Periodontitis	sah	Periodontitis	NA	rs9376746	0.432406	0.260367	0.0967624
50	sah	Periodontitis	sah	Periodontitis	NA	All - Inverse variance weighted	0.0224571	0.0337532	0.505838
51	sah	Periodontitis	sah	Periodontitis	NA	All - MR Egger	0.0289506	0.120072	0.810519
